# Supplementary material for: Identification and Fine-Mapping of a Novel Locus qSCL2.4 for Resistance to Sclerotinia sclerotiorum in Sunflower (Helianthus annuus)
Source: Plants (Basel). 2025 Dec 16;14(24):3826. doi: 10.3390/plants14243826 (PMC12736930; doi:10.3390/plants14243826)
Supplement: Supplementary file 1 [file plants-14-03826-s001.zip]

Archive with 1 entries (1 files):
- plants-3945517-supplementary.pdf
